# Supplementary material for: Dynamic changes in microbiota and mycobiota during spontaneous ‘Vino Santo Trentino’ fermentation
Source: Microb Biotechnol. 2016 Jan 18;9(2):195–208. doi: 10.1111/1751-7915.12337 (PMC4767281; doi:10.1111/1751-7915.12337)
Supplement: Supplementary file 1 — Supplementary Results: Analysis of the bacterial population of Poli vineyard fermentation. Fig. S1. Fungal biodiversity in must samples. Fig. S2. Compositional profiles of Vino Santo fermentation mycobiota. Fig. S3. Details of fungal species relative abundance with comparison of wineries and fermentation times. Fig. S4. Relative abundances of the six most abundant fungal genera. Fig. S5. principal component analysis of fungal ITS absolute abundance. Fig. S6. Time progression of genera found to be correlated to each other. Fig. S7. Composition of the Candida genus as represented in Vino Santo must during the fermentation process. Fig. S8. Bacteria population during fermentation. Fig. S9. Bacterial population alpha diversity estimated according to three different indexes. Fig. S10. Relative abundance of lactic acid bacteria) over the fermentation period. Fig. S11. Ethanol and glucose concentrations during the fermentation of different Vino Santo musts. Table S1. Summary of samples and analysis. ‘x’ indicates that the analysis was carried out on the sample. For details on the experimental procedures please refer to the ‘material and methods’ section. Table S2. Sequences of primers used in this study for various purposes. Table S3. Comparison of taxonomic assignments. (see .xls file). Table S4. Fungal species characterising either Vino Santo fermentation or fermentation at the three wineries. Table S5. Summary of the results of stepwise regression analysis carried out on OTU relative abundance (observations) and the principal chemicals measured (variables). False discovery rate adjusted P‐values were computed using the Benjamini–Hochberg procedure (Benjamini and Hochberg, 1995) (see .xls file). Table S6. Results of Wilcox signed‐rank tests to compare chemical values of must from the three wineries. The columns designed as ‘P’ indicate the P‐values resulting from the Wilcox test after FDR correction (FDR adjusted P‐values were computed using the Benjamini‐Hochberg proced [file MBT2-9-195-s001.zip]

Archive with 4 entries (4 files):
- MBT2_12337_supp-0001-sample_data_re-submitted_version.xlsx
- MBT2_12337_supp-0002-Stefanini_Supplementary_re-submitted_version.pdf
- MBT2_12337_supp-0003-Stefanini_TableS3_re-submitted_version.xls
- MBT2_12337_supp-0004-Stefanini_TableS5_re-submitted_version.xlsx
