# Supplementary material for: Dynamic changes in microbiota and mycobiota during spontaneous ‘Vino Santo Trentino’ fermentation
Source: Microb Biotechnol. 2016 Jan 18;9(2):195–208. doi: 10.1111/1751-7915.12337 (PMC4767281; doi:10.1111/1751-7915.12337)
Supplement: Supplementary file 1 — Supplementary Results: Analysis of the bacterial population of Poli vineyard fermentation. Fig. S1. Fungal biodiversity in must samples. Fig. S2. Compositional profiles of Vino Santo fermentation mycobiota. Fig. S3. Details of fungal species relative abundance with comparison of wineries and fermentation times. Fig. S4. Relative abundances of the six most abundant fungal genera. Fig. S5. principal component analysis of fungal ITS absolute abundance. Fig. S6. Time progression of genera found to be correlated to each other. Fig. S7. Composition of the Candida genus as represented in Vino Santo must during the fermentation process. Fig. S8. Bacteria population during fermentation. Fig. S9. Bacterial population alpha diversity estimated according to three different indexes. Fig. S10. Relative abundance of lactic acid bacteria) over the fermentation period. Fig. S11. Ethanol and glucose concentrations during the fermentation of different Vino Santo musts. Table S1. Summary of samples and analysis. ‘x’ indicates that the analysis was carried out on the sample. For details on the experimental procedures please refer to the ‘material and methods’ section. Table S2. Sequences of primers used in this study for various purposes. Table S3. Comparison of taxonomic assignments. (see .xls file). Table S4. Fungal species characterising either Vino Santo fermentation or fermentation at the three wineries. Table S5. Summary of the results of stepwise regression analysis carried out on OTU relative abundance (observations) and the principal chemicals measured (variables). False discovery rate adjusted P‐values were computed using the Benjamini–Hochberg procedure (Benjamini and Hochberg, 1995) (see .xls file). Table S6. Results of Wilcox signed‐rank tests to compare chemical values of must from the three wineries. The columns designed as ‘P’ indicate the P‐values resulting from the Wilcox test after FDR correction (FDR adjusted P‐values were computed using the Benjamini‐Hochberg proced [file MBT2-9-195-s001.zip › MBT2_12337_supp-0001-sample_data_re-submitted_version.xlsx]

## Sheet: Foglio1
Run accession	Sample accession	Secondary accession	Sample unique name	Study accession	Experiment accession	Name	Winery	Day	Forward primer	Reverse primer	Gene
ERR701488	ERS629152	SAMEA3176204	1	PRJEB7999	ERX645751	F8_T0PO	Poli	0	AGAGTTTGATCMTGGCTCAG	TTACCGCGGCTGCTGGCAC	16S
ERR701489	ERS629153	SAMEA3176205	2	PRJEB7999	ERX645752	F8_T7PO	Poli	7	AGAGTTTGATCMTGGCTCAG	TTACCGCGGCTGCTGGCAC	16S
ERR701490	ERS629154	SAMEA3176206	3	PRJEB7999	ERX645753	F8_T14PO	Poli	14	AGAGTTTGATCMTGGCTCAG	TTACCGCGGCTGCTGGCAC	16S
ERR701491	ERS629155	SAMEA3176207	4	PRJEB7999	ERX645754	F8_T21PO	Poli	21	AGAGTTTGATCMTGGCTCAG	TTACCGCGGCTGCTGGCAC	16S
ERR701492	ERS629156	SAMEA3176208	5	PRJEB7999	ERX645755	F8_T56PO	Poli	56	AGAGTTTGATCMTGGCTCAG	TTACCGCGGCTGCTGGCAC	16S
ERR701493	ERS629157	SAMEA3176209	6	PRJEB7999	ERX645756	F8_T77PO	Poli	74	AGAGTTTGATCMTGGCTCAG	TTACCGCGGCTGCTGGCAC	16S
ERR701494	ERS629158	SAMEA3176210	7	PRJEB7999	ERX645757	PO_T00	Poli	0	GTTTCCGTAGGTGAACCTGC	TCCTCCGCTTATTGATATGC	ITS
ERR701495	ERS629159	SAMEA3176211	8	PRJEB7999	ERX645758	PO_T07	Poli	7	GTTTCCGTAGGTGAACCTGC	TCCTCCGCTTATTGATATGC	ITS
ERR701496	ERS629160	SAMEA3176212	9	PRJEB7999	ERX645759	PO_T14	Poli	14	GTTTCCGTAGGTGAACCTGC	TCCTCCGCTTATTGATATGC	ITS
ERR701497	ERS629161	SAMEA3176213	10	PRJEB7999	ERX645760	PO_T21	Poli	21	GTTTCCGTAGGTGAACCTGC	TCCTCCGCTTATTGATATGC	ITS
ERR701498	ERS629162	SAMEA3176214	11	PRJEB7999	ERX645761	PO_T56	Poli	56	GTTTCCGTAGGTGAACCTGC	TCCTCCGCTTATTGATATGC	ITS
ERR701499	ERS629163	SAMEA3176215	12	PRJEB7999	ERX645762	PO_T77	Poli	77	GTTTCCGTAGGTGAACCTGC	TCCTCCGCTTATTGATATGC	ITS
ERR701500	ERS629164	SAMEA3176216	13	PRJEB7999	ERX645763	PE_T00	Pedrotti	0	GTTTCCGTAGGTGAACCTGC	TCCTCCGCTTATTGATATGC	ITS
ERR701501	ERS629165	SAMEA3176217	14	PRJEB7999	ERX645764	PE_T14	Pedrotti	14	GTTTCCGTAGGTGAACCTGC	TCCTCCGCTTATTGATATGC	ITS
ERR701502	ERS629166	SAMEA3176218	15	PRJEB7999	ERX645765	PE_T21	Pedrotti	21	GTTTCCGTAGGTGAACCTGC	TCCTCCGCTTATTGATATGC	ITS
ERR701503	ERS629167	SAMEA3176219	16	PRJEB7999	ERX645766	PE_T56	Pedrotti	56	GTTTCCGTAGGTGAACCTGC	TCCTCCGCTTATTGATATGC	ITS
ERR701504	ERS629168	SAMEA3176220	17	PRJEB7999	ERX645767	PI_T00	Pisoni	0	GTTTCCGTAGGTGAACCTGC	TCCTCCGCTTATTGATATGC	ITS
ERR701505	ERS629169	SAMEA3176221	18	PRJEB7999	ERX645768	PI_T07	Pisoni	7	GTTTCCGTAGGTGAACCTGC	TCCTCCGCTTATTGATATGC	ITS
ERR701506	ERS629170	SAMEA3176222	19	PRJEB7999	ERX645769	PI_T14	Pisoni	14	GTTTCCGTAGGTGAACCTGC	TCCTCCGCTTATTGATATGC	ITS
ERR701507	ERS629171	SAMEA3176223	20	PRJEB7999	ERX645770	PI_T21	Pisoni	21	GTTTCCGTAGGTGAACCTGC	TCCTCCGCTTATTGATATGC	ITS
ERR701508	ERS629172	SAMEA3176224	21	PRJEB7999	ERX645771	PI_T56	Pisoni	56	GTTTCCGTAGGTGAACCTGC	TCCTCCGCTTATTGATATGC	ITS
ERR701509	ERS629173	SAMEA3176225	22	PRJEB7999	ERX645772	PI_T77	Pisoni	77	GTTTCCGTAGGTGAACCTGC	TCCTCCGCTTATTGATATGC	ITS
