# Supplementary material for: Dynamic changes in microbiota and mycobiota during spontaneous ‘Vino Santo Trentino’ fermentation
Source: Microb Biotechnol. 2016 Jan 18;9(2):195–208. doi: 10.1111/1751-7915.12337 (PMC4767281; doi:10.1111/1751-7915.12337)
Supplement: Supplementary file 1 — Supplementary Results: Analysis of the bacterial population of Poli vineyard fermentation. Fig. S1. Fungal biodiversity in must samples. Fig. S2. Compositional profiles of Vino Santo fermentation mycobiota. Fig. S3. Details of fungal species relative abundance with comparison of wineries and fermentation times. Fig. S4. Relative abundances of the six most abundant fungal genera. Fig. S5. principal component analysis of fungal ITS absolute abundance. Fig. S6. Time progression of genera found to be correlated to each other. Fig. S7. Composition of the Candida genus as represented in Vino Santo must during the fermentation process. Fig. S8. Bacteria population during fermentation. Fig. S9. Bacterial population alpha diversity estimated according to three different indexes. Fig. S10. Relative abundance of lactic acid bacteria) over the fermentation period. Fig. S11. Ethanol and glucose concentrations during the fermentation of different Vino Santo musts. Table S1. Summary of samples and analysis. ‘x’ indicates that the analysis was carried out on the sample. For details on the experimental procedures please refer to the ‘material and methods’ section. Table S2. Sequences of primers used in this study for various purposes. Table S3. Comparison of taxonomic assignments. (see .xls file). Table S4. Fungal species characterising either Vino Santo fermentation or fermentation at the three wineries. Table S5. Summary of the results of stepwise regression analysis carried out on OTU relative abundance (observations) and the principal chemicals measured (variables). False discovery rate adjusted P‐values were computed using the Benjamini–Hochberg procedure (Benjamini and Hochberg, 1995) (see .xls file). Table S6. Results of Wilcox signed‐rank tests to compare chemical values of must from the three wineries. The columns designed as ‘P’ indicate the P‐values resulting from the Wilcox test after FDR correction (FDR adjusted P‐values were computed using the Benjamini‐Hochberg proced [file MBT2-9-195-s001.zip › MBT2_12337_supp-0003-Stefanini_TableS3_re-submitted_version.xls]

## Sheet: merge
sequenceID	BLAST_taxonomy		NCBI_BLAST_best_match	E_value	Query_coverage	Identity%	domain	rdp_confidence	Phylum	rdp_confidence	Class	rdp_confidence	Order	rdp_confidence	Family	rdp_confidence	Genus	rdp_confidence	species	rdp_confidence
PO_T00||IHSLBGG01A3Z1H	Fungi;Ascomycota;Dothideomycetes;Botryosphaeriales;Botryosphaeriaceae;Sphaeropsis;Sphaeropsis_sapinea		Fungi;Ascomycota;Dothideomycetes;Botryosphaeriales;Botryosphaeriaceae;Diplodia;Diplodia_seriata	0	1	0.99	Fungi	1	Ascomycota	1	Dothideomycetes	1	Botryosphaeriales	1	Botryosphaeriaceae	1	Diplodia	0.91	Diplodia_allocellula|SH236108.06FU	0.85
PI_T00||IPVD0N101BYBTD	Fungi;Ascomycota;Dothideomycetes;Capnodiales;Davidiellaceae;Cladosporium;Cladosporium_sp_4_MU_2012		Fungi;Ascomycota;Dothideomycetes;Capnodiales;Davidiellaceae;Cladosporium	0	1	0.99	Fungi	1	Ascomycota	1	Dothideomycetes	1	Capnodiales	1	Davidiellaceae	1	Davidiella	1	Davidiella_tassiana|SH196750.06FU	1
PI_T00||IHSLBGG01A4F0Z	Fungi;Ascomycota;Dothideomycetes;Dothideales;Dothioraceae;Aureobasidium;Aureobasidium_pullulans		Fungi;Ascomycota;Dothideomycetes;Dothideales;Dothioraceae;Aureobasidium;Aureobasidium_pullulans	0	0.99	0.99	Fungi	1	Ascomycota	1	Dothideomycetes	1	Dothideales	1	Dothioraceae	1	Aureobasidium	1	Aureobasidium_pullulans|SH206629.06FU	0.99
PO_T00||IHSLBGG01AZCEE	Fungi;Ascomycota;Dothideomycetes;Dothideales;Dothioraceae;Aureobasidium;Aureobasidium_pullulans		Fungi;Ascomycota;Dothideomycetes;Dothideales;Dothioraceae;Aureobasidium;Aureobasidium_pullulans	0	0.72	0.95	Fungi	1	Ascomycota	1	Dothideomycetes	0.5	Dothideales	0.5	Dothioraceae	0.5	Aureobasidium	0.49	Aureobasidium_sp|SH229257.06FU	0.14
PE_T00||IPVD0N101BWCX8	Fungi;Ascomycota;Dothideomycetes;Dothideales;Dothioraceae;Aureobasidium;Aureobasidium_pullulans		Fungi;Ascomycota;Dothideomycetes;Dothideales;Dothioraceae;Aureobasidium;Aureobasidium_pullulans	0	0.79	0.9	Fungi	1	Ascomycota	0.7	Dothideomycetes	0.7	Dothideales	0.67	Dothioraceae	0.67	Aureobasidium	0.59	Aureobasidium_pullulans|SH206631.06FU	0.37
PI_T00||IPVD0N101CG7UT	Fungi;Ascomycota;Dothideomycetes;Dothideales;Dothioraceae;Aureobasidium;Aureobasidium_pullulans		Fungi;Ascomycota;Dothideomycetes;Dothideales;Dothioraceae;Aureobasidium;Aureobasidium_pullulans	2e-176	0.79	0.97	Fungi	1	Ascomycota	1	Dothideomycetes	0.81	Dothideales	0.81	Dothioraceae	0.81	Aureobasidium	0.76	Aureobasidium_sp|SH229254.06FU	0.38
PI_T00||IPVD0N101BX91F	Fungi;Ascomycota;Dothideomycetes;Dothideales;Dothioraceae;Aureobasidium;Aureobasidium_pullulans		Fungi;Ascomycota;Dothideomycetes;Dothideales;Dothioraceae;Aureobasidium;Aureobasidium_pullulans	7e-166	0.76	0.97	Fungi	1	Ascomycota	1	Dothideomycetes	0.71	Dothideales	0.71	Dothioraceae	0.71	Aureobasidium	0.7	Aureobasidium_sp|SH229254.06FU	0.42
PO_T00||IPVD0N101CGEMA	Fungi;Ascomycota;Dothideomycetes;Dothideales;Dothioraceae;Aureobasidium;Aureobasidium_pullulans		Fungi;Ascomycota;Dothideomycetes;Dothideales;Dothioraceae;Aureobasidium;Aureobasidium_pullulans	5e-177	0.74	0.99	Fungi	1	Ascomycota	0.84	Dothideomycetes	0.84	Dothideales	0.84	Dothioraceae	0.84	Aureobasidium	0.84	Aureobasidium_sp|SH229257.06FU	0.67
PO_T07||IPVD0N101ATIUW	Fungi;Ascomycota;Dothideomycetes;Pleosporales;Montagnulaceae;Paraconiothyrium;Paraconiothyrium_variabile		Fungi;Ascomycota;Dothideomycetes;Pleosporales;Montagnulaceae;Paraconiothyrium;Paraconiothyrium_variabile	0	1	1	Fungi	1	Ascomycota	1	Dothideomycetes	1	Pleosporales	1	Montagnulaceae	1	Paraconiothyrium	1	Paraconiothyrium_variabile|SH224124.06FU	1
PE_T00||IPVD0N101BM20A	Fungi;Ascomycota;Dothideomycetes;Pleosporales;Pleosporaceae;Alternaria;Alternaria_sp_3_MU_2012		Fungi;Ascomycota;Dothideomycetes;Pleosporales;Pleosporaceae;Alternaria;Alternaria_alternata	0	1	1	Fungi	1	Ascomycota	1	Dothideomycetes	1	Pleosporales	1	Pleosporaceae	1	Alternaria	1	Alternaria_eichhorniae|SH224789.06FU	1
PE_T00||IHSLBGG01AF6PB	Fungi;Ascomycota;Eurotiomycetes;Chaetothyriales;Herpotrichiellaceae;Phaeomoniella;Phaeomoniella_sp_11162		Fungi;Ascomycota;Eurotiomycetes;Chaetothyriales;Herpotrichiellaceae;Phaeomoniella	0	1	0.99	Fungi	1	Ascomycota	1	Eurotiomycetes	1	Chaetothyriales	1	Herpotrichiellaceae	1	Phaeomoniella	1	Phaeomoniella_sp_DC2099|SH221994.06FU	1
PE_T21||IPVD0N102DDTTC	Fungi;Ascomycota;Eurotiomycetes;Chaetothyriales;Herpotrichiellaceae;Phaeomoniella;Phaeomoniella_sp_11162		Fungi;Ascomycota;Eurotiomycetes;Chaetothyriales;Herpotrichiellaceae;Phaeomoniella	0	0.7	0.98	Fungi	1	Ascomycota	1	Eurotiomycetes	0.53	Chaetothyriales	0.53	Herpotrichiellaceae	0.53	Phaeomoniella	0.53	Phaeomoniella_sp_DC2099|SH221994.06FU	0.53
PI_T00||IPVD0N101B04EF	Fungi;Ascomycota;Eurotiomycetes;Eurotiales;Trichocomaceae;Aspergillus;Aspergillus_conicus		Fungi;Ascomycota;Eurotiomycetes;Eurotiales;Trichocomaceae;Aspergillus	0	1	0.99	Fungi	1	Ascomycota	1	Eurotiomycetes	1	Eurotiales	1	Trichocomaceae	1	Aspergillus	1	Aspergillus_sp_NRRL_145|SH231340.06FU	1
PI_T00||IPVD0N101BB9QJ	Fungi;Ascomycota;Eurotiomycetes;Eurotiales;Trichocomaceae;Paecilomyces;Paecilomyces_sp_MTFA02		Fungi;Ascomycota;Eurotiomycetes;Eurotiales;Trichocomaceae;Aspergillus;Aspergillus_pseudoglaucus	0	1	0.99	Fungi	1	Ascomycota	1	Eurotiomycetes	1	Eurotiales	1	Trichocomaceae	1	Aspergillus	1	Aspergillus_cibarius|SH236881.06FU	1
PI_T00||IPVD0N101AY3LK	Fungi;Ascomycota;Eurotiomycetes;Eurotiales;Trichocomaceae;Penicillium;Penicillium_bialowiezense		Fungi;Ascomycota;Eurotiomycetes;Eurotiales;Trichocomaceae;Penicillium_bialowiezense	0	1	0.99	Fungi	1	Ascomycota	1	Eurotiomycetes	1	Eurotiales	1	Trichocomaceae	1	Penicillium	1	Penicillium_bialowiezense|SH193630.06FU	1
PI_T56||IHSLBGG01A8DM9	Fungi;Ascomycota;Eurotiomycetes;Eurotiales;Trichocomaceae;Penicillium;Penicillium_velutinum		Fungi;Ascomycota;Eurotiomycetes;Eurotiales;Trichocomaceae;Penicillium	0	1	0.99	Fungi	1	Ascomycota	1	Eurotiomycetes	0.81	Eurotiales	0.81	Trichocomaceae	0.81	Penicillium	0.81	Penicillium_corylophilum|SH231335.06FU	0.81
PI_T00||IPVD0N101CBI1P	Fungi;Ascomycota;Eurotiomycetes;Eurotiales;Trichocomaceae;Penicillium;Penicillium_adametzoides		Fungi;Ascomycota;Eurotiomycetes;Eurotiales;Trichocomaceae;Penicillium;Penicillium_adametzoides	0	1	0.99	Fungi	1	Ascomycota	1	Eurotiomycetes	1	Eurotiales	1	Trichocomaceae	1	Penicillium	1	Penicillium_adametzoides|SH223326.06FU	1
PI_T00||IPVD0N101CCHNG	Fungi;Ascomycota;Eurotiomycetes;Eurotiales;Trichocomaceae;Penicillium;Penicillium_mallochii		Fungi;Ascomycota;Eurotiomycetes;Eurotiales;Trichocomaceae;Penicillium;Penicillium_mallochii	0	1	0.99	Fungi	1	Ascomycota	1	Eurotiomycetes	1	Eurotiales	1	Trichocomaceae	1	Penicillium	1	Penicillium_mallochii|SH201033.06FU	0.98
PO_T00||IPVD0N101A8GTJ	Fungi;Ascomycota;Eurotiomycetes;Eurotiales;Trichocomaceae;Penicillium;Penicillium_polonicum		Fungi;Ascomycota;Eurotiomycetes;Eurotiales;Trichocomaceae;Penicillium;Penicillium_polonicum	0	1	0.99	Fungi	1	Ascomycota	1	Eurotiomycetes	1	Eurotiales	1	Trichocomaceae	1	Penicillium	0.99	Penicillium_polonicum|SH231333.06FU	0.91
PI_T07||IHSLBGG01BOZXM	Fungi;Ascomycota;Eurotiomycetes;Eurotiales;Trichocomaceae;Penicillium;Penicillium_polonicum		Fungi;Ascomycota;Eurotiomycetes;Eurotiales;Trichocomaceae;Penicillium;Penicillium_roqueforti	0	1	0.97	Fungi	1	Ascomycota	1	Eurotiomycetes	1	Eurotiales	1	Trichocomaceae	1	Penicillium	1	Penicillium_psychrosexualis|SH231336.06FU	1
PI_T00||IPVD0N101B6BG1	Fungi;Ascomycota;Eurotiomycetes;Eurotiales;Trichocomaceae;Penicillium;Penicillium_spinulosum		Fungi;Ascomycota;Eurotiomycetes;Eurotiales;Trichocomaceae;Penicillium;Penicillium_spinulosum	0	1	1	Fungi	1	Ascomycota	1	Eurotiomycetes	1	Eurotiales	1	Trichocomaceae	1	Penicillium	1	Penicillium_spinulosum|SH231533.06FU	1
PI_T07||IPVD0N102DEJP5	Fungi;Ascomycota;Leotiomycetes;Helotiales;Incertae_sedis;Cadophora;Cadophora_melinii		Fungi;Ascomycota;Leotiomycetes;Helotiales;Incertae_sedis;Cadophora;Cadophora_melinii	0	1	0.99	Fungi	1	Ascomycota	1	Leotiomycetes	1	Helotiales	1	Incertae_sedis_2	1	Cadophora	1	Cadophora_melinii|SH204720.06FU	1
PE_T00||IPVD0N101AU1QT	Fungi;Ascomycota;Leotiomycetes;Helotiales;Sclerotiniaceae;Botryotinia;Botryotinia_fuckeliana		Fungi;Ascomycota;Leotiomycetes;Helotiales;Sclerotiniaceae;Botryotinia;Botryotinia_fuckeliana	0	1	0.99	Fungi	1	Ascomycota	1	Leotiomycetes	1	Helotiales	1	Sclerotiniaceae	1	Sclerotiniaceae_unidentified	0.8	Sclerotiniaceae_sp|SH235324.06FU	0.64
PI_T14||IPVD0N102DF6IJ	Fungi;Ascomycota;Pezizomycetes;unidentified;unidentified;unidentified;Pezizomycetes_sp		Uncultured fungus	1e-168	1	0.94	Fungi	1	Ascomycota	0.8	Pezizomycetes	0.8	Pezizales	0.8	Pyronemataceae	0.8	Pseudaleuria	0.8	Pseudaleuria_sp|SH210307.06FU	0.8
PI_T07||IPVD0N102D4KAI	Fungi;Ascomycota;Saccharomycetes;Saccharomycetales;Pichiaceae;Pichia;Pichia_membranifaciens		Fungi;Ascomycota;Saccharomycetes	2e-115	1	0.86	Fungi	1	Ascomycota	0.96	Saccharomycetes	0.96	Saccharomycetales	0.96	Pichiaceae	0.89	Pichia	0.88	Pichia_membranifaciens|SH195565.06FU	0.43
PI_T21||IPVD0N102D1I9W	Fungi;Ascomycota;Saccharomycetes;Saccharomycetales;Pichiaceae;Nakazawaea;Nakazawaea_holstii		Fungi;Ascomycota;Saccharomycetes;Saccharomycetales;Incertae_sedis;Candida	0	1	0.98	Fungi	1	Ascomycota	1	Saccharomycetes	1	Saccharomycetales	1	Incertae_sedis_11	0.91	Candida	0.91	Candida_sp_SM1S01|SH216518.06FU	0.69
PE_T00||IPVD0N101A0VDD	Fungi;Ascomycota;Saccharomycetes;Saccharomycetales;Incertae_sedis;Candida;Candida_ethanolica		Fungi;Ascomycota;Saccharomycetes;Saccharomycetales;Incertae_sedis;Candida	0	1	0.99	Fungi	1	Ascomycota	0.94	Saccharomycetes	0.94	Saccharomycetales	0.94	Pichiaceae	0.92	Pichia	0.89	Pichia_membranifaciens|SH195565.06FU	0.27
PI_T00||IPVD0N101B0KUQ	Fungi;Ascomycota;Dothideomycetes;Capnodiales;Davidiellaceae;Cladosporium;Cladosporium_sp_4_MU_2012		Fungi;Ascomycota;Dothideomycetes;Capnodiales;Davidiellaceae;Cladosporium	0	1	0.99	Fungi	1	Ascomycota	1	Dothideomycetes	1	Capnodiales	1	Mycosphaerellaceae	0.89	Mycosphaerellaceae_unidentified	0.89	Mycosphaerellaceae_sp|SH196752.06FU	0.89
PI_T00||IPVD0N101B3IXU	Fungi;Ascomycota;Saccharomycetes;Saccharomycetales;Incertae_sedis;Candida;Candida_apicola		Fungi;Ascomycota;Saccharomycetes;Saccharomycetales;Incertae_sedis;Candida;Candida_apicola	0	1	1	Fungi	1	Ascomycota	1	Saccharomycetes	1	Saccharomycetales	1	Incertae_sedis_11	1	Candida	1	Candida_apicola|SH197215.06FU	1
PO_T07||IHSLBGG01BW3BG	Fungi;Ascomycota;Saccharomycetes;Saccharomycetales;Incertae_sedis;Candida;Candida_apicola		Fungi;Ascomycota;Saccharomycetes;Saccharomycetales;Incertae_sedis;Candida;Candida_apicola	7e-151	0.66	0.99	Fungi	1	Ascomycota	1	Saccharomycetes	1	Saccharomycetales	1	Incertae_sedis_11	1	Candida	0.78	Candida_apicola|SH197215.06FU	0.75
PO_T00||IPVD0N101A197E	Fungi;Ascomycota;Saccharomycetes;Saccharomycetales;Incertae_sedis;Candida;Candida_apicola		Fungi;Ascomycota;Saccharomycetes;Saccharomycetales;Incertae_sedis;Candida;Candida_apicola	8e-170	1	0.93	Fungi	1	Ascomycota	1	Saccharomycetes	1	Saccharomycetales	1	Incertae_sedis_11	1	Candida	0.71	Candida_apicola|SH197215.06FU	0.71
PI_T14||IPVD0N102CZ0HT	Fungi;Ascomycota;Saccharomycetes;Saccharomycetales;Incertae_sedis;Candida;Candida_boleticola		Fungi;Ascomycota;Saccharomycetes;Saccharomycetales;Incertae_sedis;Candida;Candida_boleticola	0	1	1	Fungi	1	Ascomycota	1	Saccharomycetes	1	Saccharomycetales	1	Incertae_sedis_11	1	Candida	1	Candida_boleticola|SH209130.06FU	1
PI_T77||IPVD0N102D9VHG	Fungi;Ascomycota;Saccharomycetes;Saccharomycetales;Incertae_sedis;Candida;Candida_norvegica		Fungi;Ascomycota;Saccharomycetes;Saccharomycetales;Incertae_sedis;Candida;Candida_norvegica	0	1	0.99	Fungi	1	Ascomycota	1	Saccharomycetes	1	Saccharomycetales	1	Incertae_sedis_11	1	Candida	1	Candida_norvegica|SH230942.06FU	0.62
PO_T07||IPVD0N101BD8Q2	Fungi;Ascomycota;Saccharomycetes;Saccharomycetales;Incertae_sedis;Candida;Candida_sp		Fungi;Ascomycota;Saccharomycetes;Saccharomycetales;Incertae_sedis;Candida;Candida_zemplinina	0	1	0.99	Fungi	1	Ascomycota	1	Saccharomycetes	1	Saccharomycetales	1	Incertae_sedis_11	1	Incertae_sedis_11_unidentified	1	Saccharomycetales_sp|SH223340.06FU	1
PI_T00||IPVD0N101A3F75	Fungi;unidentified;unidentified;unidentified;unidentified;unidentified;fungal_sp_LL11_111		Fungi;Ascomycota;Saccharomycetes;Saccharomycetales;Incertae_sedis;Candida;Candida_stellimalicola	0	1	0.99	Fungi	1	Ascomycota	1	Saccharomycetes	1	Saccharomycetales	1	Incertae_sedis_11	1	Candida	1	Candida_stellimalicola|SH195527.06FU	1
PO_T07||IHSLBGG01BLQG7	Fungi;Ascomycota;Saccharomycetes;Saccharomycetales;Incertae_sedis;Citeromyces;Citeromyces_matritensis		Fungi;Ascomycota;Saccharomycetes;Saccharomycetales;Incertae_sedis;Citeromyces;Citeromyces_matritensis	0	1	0.98	Fungi	1	Ascomycota	1	Saccharomycetes	1	Saccharomycetales	1	Incertae_sedis_11	1	Citeromyces	1	Citeromyces_matritensis|SH228063.06FU	1
PO_T00||IPVD0N101BL3Z6	Fungi;Ascomycota;Saccharomycetes;Saccharomycetales;Incertae_sedis;Debaryomyces;Debaryomyces_prosopidis		Fungi;Ascomycota;Saccharomycetes;Saccharomycetales;Incertae_sedis;Debaryomyces	0	1	0.99	Fungi	1	Ascomycota	1	Saccharomycetes	1	Saccharomycetales	1	Incertae_sedis_11	1	Debaryomyces	1	Debaryomyces_prosopidis|SH213690.06FU	1
PI_T07||IPVD0N102DNTOA	Fungi;Ascomycota;Saccharomycetes;Saccharomycetales;Incertae_sedis;Debaryomyces;Debaryomyces_carsonii		Fungi;Ascomycota;Saccharomycetes;Saccharomycetales;Incertae_sedis;Debaryomyces;Debaryomyces_carsonii	0	1	0.99	Fungi	1	Ascomycota	1	Saccharomycetes	1	Saccharomycetales	1	Debaryomycetaceae	1	Priceomyces	1	Priceomyces_carsonii|SH209140.06FU	1
PI_T77||IHSLBGG01BQOSE	Fungi;Ascomycota;Saccharomycetes;Saccharomycetales;Incertae_sedis;Starmerella;Starmerella_sp_MS_2012		Fungi;Ascomycota;Saccharomycetes;Saccharomycetales;Incertae_sedis;Starmerella	0	1	0.99	Fungi	1	Ascomycota	1	Saccharomycetes	1	Saccharomycetales	1	Incertae_sedis_11	1	Starmerella	0.47	Starmerella_bombicola|SH197219.06FU	0.41
PI_T07||IPVD0N102DNK74	Fungi;Ascomycota;Saccharomycetes;Saccharomycetales;Incertae_sedis;Wickerhamomyces;Wickerhamomyces_anomalus		Fungi;Ascomycota;Saccharomycetes;Saccharomycetales;Incertae_sedis;Wickerhamomyces;Wickerhamomyces_anomalus	0	1	0.99	Fungi	1	Ascomycota	1	Saccharomycetes	1	Saccharomycetales	1	Incertae_sedis_11	1	Wickerhamomyces	1	Wickerhamomyces_anomalus|SH236922.06FU	1
PE_T00||IPVD0N101B7XJA	Fungi;Ascomycota;Saccharomycetes;Saccharomycetales;Metschnikowiaceae;Metschnikowia;Metschnikowia_sp_XY103		Fungi;Ascomycota;Saccharomycetes;Saccharomycetales;Metschnikowiaceae;Metschnikowia	4e-133	0.66	0.99	Fungi	1	Ascomycota	1	Saccharomycetes	1	Saccharomycetales	1	Metschnikowiaceae	0.6	Metschnikowia	0.6	Metschnikowia_sp_XY103|SH197258.06FU	0.6
PI_T07||IPVD0N102EEP0E	Fungi;Ascomycota;Saccharomycetes;Saccharomycetales;Pichiaceae;Kregervanrija;Kregervanrija_fluxuum		Fungi;Ascomycota;Saccharomycetes;Saccharomycetales;Pichiaceae;Kregervanrija;Kregervanrija_fluxuum	0	1	0.99	Fungi	1	Ascomycota	1	Saccharomycetes	1	Saccharomycetales	1	Pichiaceae	1	Kregervanrija	1	Kregervanrija_fluxuum|SH197253.06FU	1
PI_T00||IPVD0N101B36GD	Fungi;Ascomycota;Saccharomycetes;Saccharomycetales;Pichiaceae;Pichia;Pichia_sp_CBS_209		Fungi;Ascomycota;Saccharomycetes;Saccharomycetales;Pichiaceae;Pichia	0	1	0.99	Fungi	1	Ascomycota	1	Saccharomycetes	1	Saccharomycetales	1	Pichiaceae	1	Pichia	1	Pichia_sp_CBS_209|SH196861.06FU	1
PO_T07||IPVD0N101BAI2D	Fungi;Ascomycota;Saccharomycetes;Saccharomycetales;Pichiaceae;Pichia;Pichia_fermentans		Fungi;Ascomycota;Saccharomycetes;Saccharomycetales;Pichiaceae;Pichia;Pichia_fermentans	0	1	0.99	Fungi	1	Ascomycota	1	Saccharomycetes	1	Saccharomycetales	1	Pichiaceae	1	Pichia	1	Pichia_fermentans|SH223345.06FU	1
PO_T14||IPVD0N102DZEXC	Fungi;Ascomycota;Saccharomycetes;Saccharomycetales;Pichiaceae;Pichia;Pichia_membranifaciens		Fungi;Ascomycota;Saccharomycetes;Saccharomycetales;Pichiaceae;Pichia;Pichia_membranifaciens	0	1	0.99	Fungi	1	Ascomycota	1	Saccharomycetes	1	Saccharomycetales	1	Pichiaceae	1	Pichia	1	Pichia_membranifaciens|SH195562.06FU	1
PE_T00||IPVD0N101BIMTL	Fungi;Ascomycota;Saccharomycetes;Saccharomycetales;Pichiaceae;Pichia;Pichia_membranifaciens		Fungi;Ascomycota;Saccharomycetes;Saccharomycetales;Pichiaceae;Pichia;Pichia_membranifaciens	0	1	0.99	Fungi	1	Ascomycota	1	Saccharomycetes	1	Saccharomycetales	1	Pichiaceae	1	Pichia	1	Pichia_membranifaciens|SH195563.06FU	0.94
PI_T07||IPVD0N102DKIRO	Fungi;Ascomycota;Saccharomycetes;Saccharomycetales;Pichiaceae;Pichia;Pichia_membranifaciens		Fungi;Ascomycota;Saccharomycetes;Saccharomycetales;Pichiaceae;Pichia;Pichia_membranifaciens	0	1	0.97	Fungi	1	Ascomycota	1	Saccharomycetes	1	Saccharomycetales	1	Pichiaceae	1	Pichia	1	Pichia_membranifaciens|SH195565.06FU	1
PO_T07||IPVD0N101AO7RE	Fungi;Ascomycota;Saccharomycetes;Saccharomycetales;Saccharomycetaceae;Kazachstania;Kazachstania_sp_DG_2013		Fungi;Ascomycota;Saccharomycetes;Saccharomycetales;Saccharomycetaceae	0	1	0.99	Fungi	1	Ascomycota	1	Saccharomycetes	0.92	Saccharomycetales	0.92	Saccharomycetaceae	0.81	Naumovozyma	0.32	Naumovozyma_sp_QMW_2012|SH236489.06FU	0.32
PI_T00||IPVD0N101BQS1H	Fungi;Ascomycota;Saccharomycetes;Saccharomycetales;Incertae_sedis;Wickerhamomyces;Wickerhamomyces_subpelliculosa		Fungi;Ascomycota;Saccharomycetes;Saccharomycetales;Saccharomycetaceae	0	0.96	0.95	Fungi	1	Ascomycota	0.95	Saccharomycetes	0.8	Saccharomycetales	0.8	Saccharomycetaceae	0.32	Naumovozyma	0.21	Naumovozyma_sp_QMW_2012|SH236489.06FU	0.21
PE_T21||IPVD0N102EPUD3	Fungi;Ascomycota;Saccharomycetes;Saccharomycetales;Saccharomycetaceae;Saccharomyces;Saccharomyces_cerevisiae		Fungi;Ascomycota;Saccharomycetes;Saccharomycetales;Saccharomycetaceae;Saccharomyces;Saccharomyces_cerevisiae	0	1	0.99	Fungi	1	Ascomycota	1	Saccharomycetes	1	Saccharomycetales	1	Saccharomycetaceae	1	Saccharomyces	1	Saccharomyces_cerevisiae|SH241331.06FU	0.75
PO_T21||IPVD0N102DYCUL	Fungi;Ascomycota;Saccharomycetes;Saccharomycetales;Saccharomycetaceae;Saccharomyces;Saccharomyces_cerevisiae		Fungi;Ascomycota;Saccharomycetes;Saccharomycetales;Saccharomycetaceae;Saccharomyces;Saccharomyces_cerevisiae	5e-147	0.67	0.97	Fungi	1	Ascomycota	1	Saccharomycetes	1	Saccharomycetales	1	Saccharomycetaceae	1	Saccharomyces	0.98	Saccharomyces_cerevisiae|SH241334.06FU	0.84
PO_T56||IPVD0N102EMHI4	Fungi;Ascomycota;Saccharomycetes;Saccharomycetales;Saccharomycetaceae;Saccharomyces;Saccharomyces_cerevisiae		Fungi;Ascomycota;Saccharomycetes;Saccharomycetales;Saccharomycetaceae;Saccharomyces;Saccharomyces_cerevisiae	0	0.77	0.99	Fungi	1	Ascomycota	1	Saccharomycetes	1	Saccharomycetales	1	Saccharomycetaceae	1	Saccharomyces	1	Saccharomyces_cerevisiae|SH241333.06FU	0.86
PI_T21||IPVD0N102DYI7A	Fungi;Ascomycota;Saccharomycetes;Saccharomycetales;Saccharomycetaceae;Saccharomyces;Saccharomyces_cerevisiae		Fungi;Ascomycota;Saccharomycetes;Saccharomycetales;Saccharomycetaceae;Saccharomyces;Saccharomyces_cerevisiae|SH241333.06FU	0	0.82	0.96	Fungi	1	Ascomycota	1	Saccharomycetes	1	Saccharomycetales	1	Saccharomycetaceae	0.98	Saccharomyces	0.98	Saccharomyces_cerevisiae|SH241333.06FU	0.77
PO_T21||IPVD0N102DEUJF	Fungi;Ascomycota;Saccharomycetes;unidentified;unidentified;unidentified;Saccharomycetes_sp		Fungi;Ascomycota;Saccharomycetes;Saccharomycetales;Saccharomycetaceae;Saccharomyces;Saccharomyces_eubayanus	0	0.99	0.97	Fungi	1	Ascomycota	1	Saccharomycetes	1	Saccharomycetales	1	Saccharomycetaceae	1	Saccharomyces	1	Saccharomyces_cerevisiae|SH241331.06FU	0.87
PI_T21||IHSLBGG01BXMJC	Fungi;Ascomycota;Saccharomycetes;Saccharomycetales;Saccharomycetaceae;Torulaspora;Torulaspora_delbrueckii		Fungi;Ascomycota;Saccharomycetes;Saccharomycetales;Saccharomycetaceae;Torulaspora;Torulaspora_delbrueckii	0	1	0.99	Fungi	1	Ascomycota	1	Saccharomycetes	1	Saccharomycetales	1	Saccharomycetaceae	1	Torulaspora	1	Torulaspora_delbrueckii|SH238406.06FU	1
PO_T00||IPVD0N101CFM5R	Fungi;Ascomycota;Saccharomycetes;Saccharomycetales;Saccharomycetaceae;Zygosaccharomyces;Zygosaccharomyces_rouxii		Fungi;Ascomycota;Saccharomycetes;Saccharomycetales;Saccharomycetaceae;Zygosaccharomyces	0	0.78	0.97	Fungi	1	Ascomycota	1	Saccharomycetes	1	Saccharomycetales	1	Saccharomycetaceae	0.99	Zygosaccharomyces	0.99	Zygosaccharomyces_rouxii|SH193440.06FU	0.92
PO_T07||IHSLBGG01A25MH	Fungi;Ascomycota;Saccharomycetes;Saccharomycetales;Saccharomycetaceae;Zygosaccharomyces;Zygosaccharomyces_bisporus		Fungi;Ascomycota;Saccharomycetes;Saccharomycetales;Saccharomycetaceae;Zygosaccharomyces;Zygosaccharomyces_bisporus	0	0.97	0.97	Fungi	1	Ascomycota	1	Saccharomycetes	1	Saccharomycetales	1	Saccharomycetaceae	1	Zygosaccharomyces	1	Zygosaccharomyces_bisporus|SH237127.06FU	1
PO_T07||IHSLBGG01BQHAW	Fungi;Ascomycota;Saccharomycetes;Saccharomycetales;Saccharomycetaceae;Kazachstania;Kazachstania_hellenica		Fungi;Ascomycota;Saccharomycetes;Saccharomycetales;Saccharomycetaceae;Zygosaccharomyces;Zygosaccharomyces_bisporus	5e-142	1	0.9	Fungi	1	Ascomycota	1	Saccharomycetes	1	Saccharomycetales	1	Saccharomycetaceae	1	Zygosaccharomyces	1	Zygosaccharomyces_bisporus|SH237127.06FU	1
PO_T07||IPVD0N101B4SQM	Fungi;Ascomycota;Saccharomycetes;Saccharomycetales;Saccharomycetaceae;Zygosaccharomyces;Zygosaccharomyces_parabailii		Fungi;Ascomycota;Saccharomycetes;Saccharomycetales;Saccharomycetaceae;Zygosaccharomyces;Zygosaccharomyces_bailii	0	0.99	0.98	Fungi	1	Ascomycota	1	Saccharomycetes	1	Saccharomycetales	1	Saccharomycetaceae	1	Zygosaccharomyces	1	Zygosaccharomyces_parabailii|SH206784.06FU	1
PO_T07||IPVD0N101BI6RG	Fungi;Ascomycota;Saccharomycetes;Saccharomycetales;Saccharomycetaceae;Zygosaccharomyces;Zygosaccharomyces_rouxii		Fungi;Ascomycota;Saccharomycetes;Saccharomycetales;Saccharomycetaceae;Zygosaccharomyces;Zygosaccharomyces_rouxii	0	1	0.99	Fungi	1	Ascomycota	1	Saccharomycetes	1	Saccharomycetales	1	Saccharomycetaceae	1	Zygosaccharomyces	1	Zygosaccharomyces_rouxii|SH193438.06FU	1
PI_T07||IPVD0N102ELXF7	Fungi;Ascomycota;Saccharomycetes;Saccharomycetales;Saccharomycodaceae;Hanseniaspora;Hanseniaspora_occidentalis_var_occidentalis		Fungi;Ascomycota;Saccharomycetes;Saccharomycetales;Saccharomycodaceae;Hanseniaspora;Hanseniaspora_occidentalis_var_occidentalis	0	0.99	0.99	Fungi	1	Ascomycota	1	Saccharomycetes	1	Saccharomycetales	1	Saccharomycodaceae	1	Hanseniaspora	1	Hanseniaspora_occidentalis_var_occidentalis|SH206384.06FU	0.99
PO_T14||IPVD0N102C2HFW	Fungi;Ascomycota;Saccharomycetes;Saccharomycetales;Saccharomycodaceae;Hanseniaspora;Hanseniaspora_osmophila		Fungi;Ascomycota;Saccharomycetes;Saccharomycetales;Saccharomycodaceae;Hanseniaspora;Hanseniaspora_osmophila	0	0.99	0.99	Fungi	1	Ascomycota	1	Saccharomycetes	1	Saccharomycetales	1	Saccharomycodaceae	1	Hanseniaspora	1	Hanseniaspora_osmophila|SH193508.06FU	1
PO_T21||IPVD0N102EFSUT	Fungi;Ascomycota;Saccharomycetes;Saccharomycetales;Saccharomycodaceae;Hanseniaspora;Hanseniaspora_osmophila		Fungi;Ascomycota;Saccharomycetes;Saccharomycetales;Saccharomycodaceae;Hanseniaspora;Hanseniaspora_osmophila	0	0.82	0.95	Fungi	1	Ascomycota	1	Saccharomycetes	1	Saccharomycetales	1	Saccharomycodaceae	1	Hanseniaspora	1	Hanseniaspora_osmophila|SH193508.06FU	1
PO_T21||IPVD0N102EUQZB	Fungi;Ascomycota;Saccharomycetes;Saccharomycetales;Saccharomycodaceae;Hanseniaspora;Hanseniaspora_osmophila		Fungi;Ascomycota;Saccharomycetes;Saccharomycetales;Saccharomycodaceae;Hanseniaspora;Hanseniaspora_osmophila	1e-152	0.81	0.96	Fungi	1	Ascomycota	1	Saccharomycetes	1	Saccharomycetales	1	Saccharomycodaceae	0.95	Hanseniaspora	0.95	Hanseniaspora_osmophila|SH193508.06FU	0.95
PO_T21||IPVD0N102EC9HA	Fungi;Ascomycota;Saccharomycetes;Saccharomycetales;Saccharomycodaceae;Hanseniaspora;Hanseniaspora_osmophila		Fungi;Ascomycota;Saccharomycetes;Saccharomycetales;Saccharomycodaceae;Hanseniaspora;Hanseniaspora_osmophila	0	0.71	0.95	Fungi	1	Ascomycota	1	Saccharomycetes	1	Saccharomycetales	1	Saccharomycodaceae	0.56	Hanseniaspora	0.56	Hanseniaspora_osmophila|SH193508.06FU	0.56
PE_T21||IPVD0N102DTNBA	Fungi;Ascomycota;Saccharomycetes;Saccharomycetales;Saccharomycodaceae;Hanseniaspora;Hanseniaspora_thailandica		Fungi;Ascomycota;Saccharomycetes;Saccharomycetales;Saccharomycodaceae;Hanseniaspora;Hanseniaspora_thailandica	0	0.68	0.99	Fungi	1	Ascomycota	1	Saccharomycetes	1	Saccharomycetales	1	Saccharomycodaceae	0.98	Hanseniaspora	0.98	Hanseniaspora_meyeri|SH237948.06FU	0.98
PO_T21||IPVD0N102DOJ6P	Fungi;Ascomycota;Saccharomycetes;Saccharomycetales;Saccharomycodaceae;Hanseniaspora;Hanseniaspora_osmophila		Fungi;Ascomycota;Saccharomycetes;Saccharomycetales;Saccharomycodaceae;Hanseniaspora;Hanseniaspora_uvarum	0	0.68	0.99	Fungi	1	Ascomycota	1	Saccharomycetes	1	Saccharomycetales	1	Saccharomycodaceae	0.82	Hanseniaspora	0.82	Hanseniaspora_osmophila|SH193508.06FU	0.8
PO_T00||IPVD0N101BHAEP	Fungi;Ascomycota;Saccharomycetes;Saccharomycetales;Saccharomycodaceae;Hanseniaspora;Hanseniaspora_thailandica		Fungi;Ascomycota;Saccharomycetes;Saccharomycetales;Saccharomycodaceae;Hanseniaspora;Hanseniaspora_uvarum	0	0.68	0.99	Fungi	1	Ascomycota	1	Saccharomycetes	1	Saccharomycetales	1	Saccharomycodaceae	1	Hanseniaspora	1	Hanseniaspora_meyeri|SH237948.06FU	0.92
PI_T77||IPVD0N102DXRYX	Fungi;Ascomycota;Saccharomycetes;Saccharomycetales;Saccharomycopsidaceae;Saccharomycopsis;Saccharomycopsis_crataegensis		Fungi;Ascomycota;Saccharomycetes;Saccharomycetales;Saccharomycopsidaceae	5e-113	0.73	0.86	Fungi	1	Ascomycota	0.9	Saccharomycetes	0.9	Saccharomycetales	0.9	Saccharomycetaceae	0.19	Naumovozyma	0.17	Naumovozyma_sp_QMW_2012|SH236489.06FU	0.17
PI_T77||IPVD0N102EHLT9	Fungi;Ascomycota;Saccharomycetes;Saccharomycetales;unidentified;unidentified;uncultured_Candida		Fungi;Ascomycota;Saccharomycetes;Saccharomycetales;unidentified;unidentified;uncultured_Candida	0	1	0.99	Fungi	1	Ascomycota	1	Saccharomycetes	1	Saccharomycetales	1	Incertae_sedis_11	1	Candida	1	Candida_sp|SH239468.06FU	1
PI_T07||IPVD0N102D5OZP	Fungi;Basidiomycota;Agaricomycetes;Agaricales;Mycenaceae;Mycena;Mycena_metata		Fungi;Basidiomycota;Agaricomycetes;Agaricales;Mycenaceae;Mycena	0	1	0.99	Fungi	1	Basidiomycota	1	Agaricomycetes	1	Agaricales	1	Mycenaceae	1	Mycena	1	Mycena_meliigena|SH208807.06FU	1
PI_T07||IPVD0N102EVP9V	Fungi;Basidiomycota;Agaricomycetes;Cantharellales;Ceratobasidiaceae;unidentified;Ceratobasidiaceae_sp		Fungi;Basidiomycota;Agaricomycetes;Cantharellales;Ceratobasidiaceae;unidentified;Ceratobasidiaceae_sp	0	1	0.93	Fungi	1	Basidiomycota	1	Agaricomycetes	1	Cantharellales	1	Ceratobasidiaceae	1	Ceratobasidium	0.73	Ceratobasidium_sp|SH215463.06FU	0.53
PI_T07||IPVD0N102DZLOJ	Fungi;unidentified;unidentified;unidentified;unidentified;unidentified;uncultured_fungus		Fungi;Basidiomycota;Agaricomycetes;Corticiales;Corticiaceae;Vuilleminia;Vuilleminia_comedens	0	1	0.99	Fungi	1	Basidiomycota	1	Agaricomycetes	1	Corticiales	1	Corticiaceae	1	Vuilleminia	1	Vuilleminia_sp|SH212911.06FU	1
PE_T00||IPVD0N101CFHW9	Fungi;Basidiomycota;Agaricomycetes;Gloeophyllales;Gloeophyllaceae;Gloeophyllum;Gloeophyllum_abietinum		Fungi;Basidiomycota;Agaricomycetes;Gloeophyllales;Gloeophyllaceae;Gloeophyllum;Gloeophyllum_abietinum	0	1	0.99	Fungi	1	Basidiomycota	1	Agaricomycetes	1	Gloeophyllales	1	Gloeophyllaceae	1	Gloeophyllum	1	Gloeophyllum_abietinum|SH211897.06FU	1
PI_T00||IPVD0N101BJME7	Fungi;Basidiomycota;Agaricomycetes;Polyporales;Fomitopsidaceae;Postia;Postia_leucomallela		Fungi;Basidiomycota;Agaricomycetes;Polyporales;Fomitopsidaceae;Postia;Postia_leucomallela	0	1	0.84	Fungi	1	Basidiomycota	1	Agaricomycetes	1	Polyporales	1	Fomitopsidaceae	1	Postia	1	Postia_leucomallela|SH226674.06FU	1
PI_T00||IPVD0N101BJ52I	Fungi;Basidiomycota;Agaricomycetes;Russulales;Peniophoraceae;Peniophora;Peniophora_aurantiaca		Fungi;Basidiomycota;Agaricomycetes;Russulales;Peniophoraceae;Peniophora;Peniophora_incarnata	0	1	0.99	Fungi	1	Basidiomycota	1	Agaricomycetes	1	Russulales	1	Russulales_unidentified	0.75	Russulales_unidentified_1	0.75	Russulales_sp|SH234594.06FU	0.75
PE_T00||IPVD0N101BQL5A	Fungi;Basidiomycota;unidentified;unidentified;unidentified;unidentified;Basidiomycota_sp_F566		Fungi;Basidiomycota;Basidiomycota_unidentified;Basidiomycota_unidentified_1;Basidiomycota_unidentified_1;Basidiomycota_unidentified_1_1;Basidiomycota_sp|SH208480.06FU	0	0.89	0.87	Fungi	1	Basidiomycota	1	Basidiomycota_unidentified	1	Basidiomycota_unidentified_1	1	Basidiomycota_unidentified_1	1	Basidiomycota_unidentified_1_1	1	Basidiomycota_sp|SH208480.06FU	1
PI_T07||IPVD0N102CZ3R0	Fungi;unidentified;unidentified;unidentified;unidentified;unidentified;uncultured_fungus		Fungi;Basidiomycota;Incertae_sedis_4;Malasseziales;Incertae_sedis_5;Malassezia;Malassezia_restricta|SH206219.06FU	0	1	0.99	Fungi	1	Basidiomycota	1	Incertae_sedis_4	1	Malasseziales	1	Incertae_sedis_5	1	Malassezia	1	Malassezia_restricta|SH206219.06FU	1
PI_T00||IPVD0N101B1763	Fungi;Basidiomycota;Microbotryomycetes;Sporidiobolales;Incertae_sedis;Rhodotorula;Rhodotorula_pustula		Fungi;Basidiomycota;Microbotryomycetes;Sporidiobolales;Incertae_sedis;Rhodotorula;Rhodotorula_pustula	0	1	0.99	Fungi	1	Basidiomycota	1	Microbotryomycetes	1	Sporidiobolales	1	Incertae_sedis_25	1	Rhodotorula	1	Rhodotorula_pustula|SH211122.06FU	1
PI_T77||IPVD0N102EP35M	Fungi;Basidiomycota;Tremellomycetes;Cystofilobasidiales;Cystofilobasidiaceae;Cystofilobasidium;Cystofilobasidium_capitatum		Fungi;Basidiomycota;Tremellomycetes;Cystofilobasidiales;Cystofilobasidiaceae;Cystofilobasidium;Cystofilobasidium_capitatum	0	1	0.99	Fungi	1	Basidiomycota	1	Tremellomycetes	1	Cystofilobasidiales	1	Cystofilobasidiaceae	1	Cystofilobasidium	1	Cystofilobasidium_capitatum|SH212070.06FU	1
PI_T77||IPVD0N102DF1JV	Fungi;Basidiomycota;Tremellomycetes;Cystofilobasidiales;Cystofilobasidiaceae;Guehomyces;Guehomyces_sp		Uncultured fungus	0	1	0.99	Fungi	1	Basidiomycota	1	Tremellomycetes	1	Cystofilobasidiales	1	Cystofilobasidiaceae	1	Guehomyces	1	Guehomyces_pullulans|SH215066.06FU	1
PI_T00||IPVD0N101B45JR	Fungi;Basidiomycota;Tremellomycetes;Tremellales;unidentified;unidentified;Tremellales_sp		Fungi;Basidiomycota;Tremellomycetes;Filobasidiales;Filobasidiaceae;Cryptococcus	0	1	0.99	Fungi	1	Basidiomycota	1	Tremellomycetes	1	Tremellales	1	Incertae_sedis_12	1	Cryptococcus_1	1	Cryptococcus_victoriae|SH198055.06FU	1
PI_T00||IPVD0N101AL8YK	Fungi;Basidiomycota;Tremellomycetes;Tremellales;unidentified;unidentified;Tremellales_sp		Fungi;Basidiomycota;Tremellomycetes;Filobasidiales;Filobasidiaceae;Cryptococcus;Cryptococcus_tephrensis	0	1	0.99	Fungi	1	Basidiomycota	1	Tremellomycetes	1	Tremellales	1	Incertae_sedis_12	1	Cryptococcus_1	1	Cryptococcus_sp|SH198056.06FU	1
PO_T00||IPVD0N101CHNVC	Fungi;Basidiomycota;Tremellomycetes;Filobasidiales;Filobasidiaceae;Cryptococcus;Cryptococcus_oeirensis		Fungi;Basidiomycota;Tremellomycetes;Filobasidiales;Filobasidiaceae;Cryptococcus;Cryptococcus_stepposus	0	0.99	0.99	Fungi	1	Basidiomycota	1	Tremellomycetes	1	Filobasidiales	1	Filobasidiaceae	1	Cryptococcus	1	Cryptococcus_chernovii|SH216501.06FU	1
PI_T77||IPVD0N102DPM6N	Fungi;Basidiomycota;Tremellomycetes;Tremellales;Incertae_sedis;Filobasidiella;Cryptococcus_neoformans_var._grubii		Fungi;Basidiomycota;Tremellomycetes;Tremellales;Incertae_sedis;Filobasidiella;Cryptococcus	0	0.94	0.98	Fungi	1	Basidiomycota	1	Tremellomycetes	1	Tremellales	0.98	Incertae_sedis_12	0.98	Incertae_sedis_12_unidentified	0.77	Tremellales_sp|SH216294.06FU	0.77
PI_T00||IPVD0N101BIGVF	Fungi;Basidiomycota;Tremellomycetes;Tremellales;Incertae_sedis;Hannaella;Hannaella_sp		Fungi;Basidiomycota;Tremellomycetes;Tremellales;Incertae_sedis;Hannaella;Hannaella_oryzae	0	1	1	Fungi	1	Basidiomycota	1	Tremellomycetes	1	Tremellales	1	Incertae_sedis_12	1	Hannaella	1	Hannaella_oryzae|SH197187.06FU	0.64
PI_T07||IPVD0N102EKVIZ	Fungi;Basidiomycota;Tremellomycetes;Tremellales;Incertae_sedis;Kwoniella;Kwoniella_mangrovensis		Fungi;Basidiomycota;Tremellomycetes;Tremellales;Incertae_sedis;Kwoniella;Kwoniella_mangrovensis	0	1	0.99	Fungi	1	Basidiomycota	1	Tremellomycetes	1	Tremellales	1	Incertae_sedis_12	1	Kwoniella	1	Kwoniella_mangrovensis|SH225235.06FU	1
PO_T00||IPVD0N101BC1DT	Fungi;Basidiomycota;Wallemiomycetes;Wallemiales;Wallemiaceae;Wallemia;Wallemia_muriae		Fungi;Basidiomycota;Wallemiomycetes;Wallemiales;Wallemiaceae;Wallemia;Wallemia_muriae	0	0.92	0.99	Fungi	1	Basidiomycota	1	Wallemiomycetes	1	Wallemiales	1	Wallemiaceae	1	Wallemia	1	Wallemia_muriae|SH230275.06FU	0.81
PI_T77||IPVD0N102D7JT2	Fungi;unidentified;unidentified;unidentified;unidentified;unidentified;uncultured_fungus		Cucumis melo cultivar Madras 18S ribosomal RNA gene, partial sequence; internal transcribed spacer 1, 5.8S ribosomal RNA gene, and internal transcribed spacer 2, complete sequence; and 26S ribosomal RNA gene, partial sequence	0	0.99	0.99	Fungi	1	Fungi_unidentified	0.83	Fungi_unidentified_1	0.83	Fungi_unidentified_1	0.83	Fungi_unidentified_1_1	0.83	Fungi_unidentified_1_1	0.83	Fungi_sp|SH234328.06FU	0.82
PO_T00||IPVD0N101BPEJH	Fungi;Ascomycota;Saccharomycetes;Saccharomycetales;Incertae_sedis;Starmerella;Starmerella_cf_meliponinorum_MS_2010		Fungi;Ascomycota;Saccharomycetes;Saccharomycetales;Incertae_sedis;Starmerella;Starmerella_cf_meliponinorum_MS_2010		0.75	0.94	Fungi	1	Ascomycota	1	Saccharomycetes	1	Saccharomycetales	1	Incertae_sedis_11	1	Candida	0.76	Candida_etchellsii|SH237015.06FU	0.73
PI_T07||IHSLBGG01APR6W	Fungi;Ascomycota;unidentified;unidentified;unidentified;unidentified;uncultured_Phoma		Uncultured_endophytic_fungus	0	1	0.99	Fungi	1	Ascomycota	1	Ascomycota_unidentified	0.98	Ascomycota_unidentified_1	0.98	Ascomycota_unidentified_1	0.98	Ascomycota_unidentified_1_1	0.98	Ascomycota_sp|SH241083.06FU	0.98
PI_T14||IPVD0N102EU6KG	Fungi;Ascomycota;Leotiomycetes;Thelebolales;Thelebolaceae;Thelebolus;Thelebolus_globosus		Uncultured_Pleosporale	0	1	0.98	Fungi	1	Ascomycota	1	Leotiomycetes	0.65	Thelebolales	0.59	Thelebolaceae	0.59	Antarctomyces	0.57	Antarctomyces_sp_Di101_3|SH222305.06FU	0.57
PO_T07||IPVD0N101BG6LX	Fungi;Ascomycota;Saccharomycetes;Saccharomycetales;Incertae_sedis;Candida;Candida_inconspicua		Fungi;Ascomycota;uncultured_Saccharomycetes	0	1	0.99	Fungi	1	Ascomycota	1	Saccharomycetes	1	Saccharomycetales	1	Saccharomycetales_unidentified	1	Saccharomycetales_unidentified_1	1	Saccharomycetales_sp|SH229231.06FU	1
PI_T77||IPVD0N102D6CLM	Fungi;Basidiomycota;Tremellomycetes;Filobasidiales;Filobasidiaceae;Cryptococcus;Cryptococcus_terrestris		Fungi;Basidiomycota;Tremellomycetes;Filobasidiales;Filobasidiaceae;Cryptococcus;Cryptococcus_flavescent	0	1	0.99	Fungi	1	Basidiomycota	1	Tremellomycetes	1	Tremellomycetes_unidentified	0.99	Tremellomycetes_unidentified_1	0.99	Tremellomycetes_unidentified_1	0.99	Tremellomycetes_sp|SH219359.06FU	0.99
PI_T14||IPVD0N102D3E54	Fungi;Basidiomycota;Agaricomycetes;Agaricales;Agaricaceae;Coprinus;Coprinus_foetidellus		Fungi;Basidiomycota;Agaricomycetes;Agaricales;Agaricaceae;Coprinus;Coprinus_foetidellus	0	0.98	0.99	Fungi	1	Basidiomycota	1	Agaricomycetes	1	Agaricales	1	Agaricales_unidentified	1	Agaricales_unidentified_1	1	Agaricales_sp|SH229037.06FU	1
PO_T00||IPVD0N101BDX8R	Fungi;Ascomycota;Saccharomycetes;Saccharomycetales;Metschnikowiaceae;Metschnikowia;Metschnikowia_sp_XY103		Fungi;Ascomycota;Saccharomycetes;Saccharomycetales;Metschnikowiaceae;Metschnikowia	1e-128	0.62	0.99	Fungi	1	Ascomycota	1	Saccharomycetes	1	Saccharomycetales	1	Saccharomycetales_unidentified	0.55	Saccharomycetales_unidentified_1	0.55	Saccharomycetales_sp|SH197259.06FU	0.55
PO_T07||IPVD0N101ARD0P	Fungi;Ascomycota;Saccharomycetes;Saccharomycetales;Incertae_sedis;Candida;Candida_xylopsoci		Fungi;Ascomycota;Saccharomycetes;Saccharomycetales;Pichiaceae;Pichia;Pichia_kudriavzevii	0	1	0.99	Fungi	1	Ascomycota	1	Saccharomycetes	1	Saccharomycetales	1	Incertae_sedis_11	1	Candida	1	Candida_xylopsoci|SH198445.06FU	1
PO_T00||IHSLBGG01BGKCE	Fungi;Ascomycota;Dothideomycetes;Dothideales;Dothioraceae;Aureobasidium;Aureobasidium_pullulans		Fungi;Ascomycota;Dothideomycetes;Dothideales;Dothioraceae	0	0.78	0.97	Fungi	1	Ascomycota	1	Dothideomycetes	0.95	Dothideales	0.95	Dothioraceae	0.95	Aureobasidium	0.88	Aureobasidium_sp|SH229254.06FU	0.56
PE_T00||IPVD0N101B4DHU	Fungi;Ascomycota;Dothideomycetes;Pleosporales;Incertae_sedis;Leptosphaerulina;Leptosphaerulina_chartarum		Fungi;Ascomycota;Dothideomycetes;Pleosporales;Incertae_sedis;Leptosphaerulina;Leptosphaerulina_chartarum	0	1	0.99	Fungi	1	Ascomycota	1	Dothideomycetes	1	Pleosporales	1	Pleosporales_unidentified	1	Pleosporales_unidentified_1	1	Pleosporales_sp|SH227424.06FU	1
PE_T00||IPVD0N101B8BXP	Fungi;Ascomycota;Saccharomycetes;Saccharomycetales;Incertae_sedis;Candida;Candida_sp		Starmerella_bacillaris/Candida_zemplinina	3e-144	0.71	0.99	Fungi	1	Ascomycota	1	Saccharomycetes	1	Saccharomycetales	1	Incertae_sedis_11	1	Incertae_sedis_11_unidentified	0.91	Saccharomycetales_sp|SH223340.06FU	0.91
PI_T00||IPVD0N101B2KH8	Fungi;Ascomycota;Saccharomycetes;Saccharomycetales;Saccharomycetaceae;Kazachstania;Kazachstania_telluris		Uncultured fungus	1e-64	0.28	0.96	Fungi	1	Ascomycota	0.69	Saccharomycetes	0.31	Saccharomycetales	0.31	Saccharomycetaceae	0.28	Naumovozyma	0.18	Naumovozyma_sp_QMW_2012|SH236489.06FU	0.18
PO_T00||IPVD0N101AIU4B	Unknown		Uncultured_pezizomycotina	0	1	0.9	Fungi	1	Ascomycota	0.85	Ascomycota_unidentified	0.3	Ascomycota_unidentified_1	0.3	Ascomycota_unidentified_1	0.3	Ascomycota_unidentified_1_1	0.3	Ascomycota_sp|SH220881.06FU	0.21
PO_T00||IPVD0N101B6JNZ	Fungi;Ascomycota;Eurotiomycetes;Eurotiales;Trichocomaceae;Penicillium;Penicillium_polonicum		Fungi;Ascomycota;Eurotiomycetes;Eurotiales;Trichocomaceae;Penicillium;Penicillium_polonicum	0	0.73	0.99	Fungi	1	Ascomycota	1	Eurotiomycetes	0.89	Eurotiales	0.89	Trichocomaceae	0.89	Trichocomaceae_unidentified	0.66	Trichocomaceae_sp|SH201074.06FU	0.66
PO_T00||IPVD0N101BUO48	Fungi;Ascomycota;unidentified;unidentified;unidentified;unidentified;ascomycete_sp_BC15		Fungi;Ascomycota	0	0.89	0.91	Fungi	1	Ascomycota	1	Eurotiomycetes	0.32	Onygenales	0.32	Onygenales_unidentified	0.32	Onygenales_unidentified_1	0.32	Onygenales_sp|SH236516.06FU	0.32
PE_T00||IPVD0N101CGDMJ	Fungi;Ascomycota;Leotiomycetes;Helotiales;Sclerotiniaceae;Botryotinia;Botryotinia_fuckeliana		Fungi;Ascomycota;Leotiomycetes;Helotiales;Sclerotiniaceae;Botryotinia;Botryotinia_fuckeliana	2e-131	0.69	0.96	Fungi	1	Ascomycota	1	Saccharomycetes	0.54	Saccharomycetales	0.54	Saccharomycetales_unidentified	0.19	Saccharomycetales_unidentified_1	0.19	Saccharomycetales_sp|SH197259.06FU	0.19
PI_T00||IPVD0N101AW6IZ	Fungi;Basidiomycota;Tremellomycetes;Tremellales;Incertae_sedis;Cryptococcus;Cryptococcus_macerans		Fungi;Basidiomycota;Tremellomycetes;Tremellales;Incertae_sedis;Cryptococcus;Cryptococcus_macerans	0	1	0.99	Fungi	1	Basidiomycota	1	Tremellomycetes	1	Tremellomycetes_unidentified	1	Tremellomycetes_unidentified_1	1	Tremellomycetes_unidentified_1	1	Tremellomycetes_sp|SH212069.06FU	1
PE_T00||IHSLBGG01AQ2JG	Fungi;unidentified;unidentified;unidentified;unidentified;unidentified;uncultured_soil_fungus		Fungi;unidentified;unidentified;unidentified;unidentified;unidentified;uncultured_soil_fungus	0	1	0.9	Fungi	1	Ascomycota	0.91	Dothideomycetes	0.66	Dothideomycetes_unidentified	0.66	Dothideomycetes_unidentified_1	0.66	Dothideomycetes_unidentified_1	0.66	Dothideomycetes_sp|SH230909.06FU	0.66
PE_T00||IPVD0N101BT6YJ	Fungi;Ascomycota;Eurotiomycetes;Chaetothyriales;Herpotrichiellaceae;Phaeomoniella;Phaeomoniella_sp_11162		Phaeomoniella sp. BLE27 genomic DNA containing ITS1, 5.8S rRNA gene, ITS2, strain BLE27	0	0.72	0.98	Fungi	1	Ascomycota	1	Eurotiomycetes	0.55	Chaetothyriales	0.55	Herpotrichiellaceae	0.55	Phaeomoniella	0.55	Phaeomoniella_sp_DC2099|SH221994.06FU	0.55
PI_T07||IPVD0N102DGOP5	Fungi;Basidiomycota;Tremellomycetes;Cystofilobasidiales;Cystofilobasidiaceae;Udeniomyces;Udeniomyces_pannonicus		Uncultured fungus clone LX042767-122-058-G01 internal transcribed spacer 1, partial sequence; 5.8S ribosomal RNA gene, complete sequence; and internal transcribed spacer 2, partial sequence	0	1	0.99	Fungi	1	Basidiomycota	1	Tremellomycetes	1	Cystofilobasidiales	1	Cystofilobasidiaceae	1	Udeniomyces	1	Udeniomyces_pannonicus|SH217650.06FU	1
PI_T56||IHSLBGG01AR7B5	Fungi;Ascomycota;Saccharomycetes;Saccharomycetales;Incertae_sedis;Candida;Candida_sp_NCAIM_Y01956		Saccharomycete sp. NZSBHB-Te-Awa1 internal transcribed spacer 1, partial sequence; 5.8S ribosomal RNA gene and internal transcribed spacer 2, complete sequence; and 25S ribosomal RNA gene, partial sequence	5e-108	0.82	0.85	Fungi	1	Ascomycota	0.88	Saccharomycetes	0.7	Saccharomycetales	0.7	Saccharomycetaceae	0.37	Kazachstania	0.25	Kazachstania_telluris|SH237071.06FU	0.24
PE_T14||IPVD0N101CFNTX	Fungi;Ascomycota;Eurotiomycetes;Eurotiales;Trichocomaceae;Penicillium;Penicillium_polonicum		Penicillium sp. EML-WPF1 18S ribosomal RNA gene, partial sequence; internal transcribed spacer 1, 5.8S ribosomal RNA gene, and internal transcribed spacer 2, complete sequence; and 28S ribosomal RNA gene, partial sequence	1e-167	0.82	0.97	Fungi	1	Ascomycota	1	Eurotiomycetes	0.94	Eurotiales	0.94	Trichocomaceae	0.94	Trichocomaceae_unidentified	0.69	Trichocomaceae_sp|SH201074.06FU	0.68
PO_T07||IPVD0N101BZIO9	Fungi;Ascomycota;Leotiomycetes;Helotiales;Dermateaceae;Neofabraea;Neofabraea_alba		Neofabraea alba strain ID04 18S ribosomal RNA gene, partial sequence; internal transcribed spacer 1, 5.8S ribosomal RNA gene, and internal transcribed spacer 2, complete sequence; and 28S ribosomal RNA gene, partial sequence	0	1	0.99	Fungi	1	Ascomycota	1	Ascomycota_unidentified	1	Ascomycota_unidentified_1	1	Ascomycota_unidentified_1	1	Ascomycota_unidentified_1_1	1	Ascomycota_sp|SH209176.06FU	1
PE_T14||IPVD0N101B3V48	Fungi;Ascomycota;Eurotiomycetes;Chaetothyriales;Herpotrichiellaceae;Phaeomoniella;Phaeomoniella_chlamydospora		Phaeomoniella chlamydospora isolate MBAi13AG 18S ribosomal RNA gene, partial sequence; internal transcribed spacer 1, 5.8S ribosomal RNA gene, and internal transcribed spacer 2, complete sequence; and 28S ribosomal RNA gene, partial sequence	0	1	0.99	Fungi	1	Ascomycota	1	Ascomycota_unidentified	1	Ascomycota_unidentified_1	1	Ascomycota_unidentified_1	1	Ascomycota_unidentified_1_1	1	Ascomycota_sp|SH221993.06FU	1
PO_T07||IPVD0N101CDKVT	Fungi;Ascomycota;Saccharomycetes;Saccharomycetales;Incertae_sedis;Citeromyces;Citeromyces_matritensis		Citeromyces sp. CJR-2011 strain NRRL Y-11581 internal transcribed spacer 1, 5.8S ribosomal RNA gene, and internal transcribed spacer 2, complete sequence	0	0.77	0.97	Fungi	1	Ascomycota	1	Saccharomycetes	1	Saccharomycetales	1	Incertae_sedis_11	1	Citeromyces	1	Citeromyces_matritensis|SH228063.06FU	1
