# Supplementary material for: Dynamic changes in microbiota and mycobiota during spontaneous ‘Vino Santo Trentino’ fermentation
Source: Microb Biotechnol. 2016 Jan 18;9(2):195–208. doi: 10.1111/1751-7915.12337 (PMC4767281; doi:10.1111/1751-7915.12337)
Supplement: Supplementary file 1 — Supplementary Results: Analysis of the bacterial population of Poli vineyard fermentation. Fig. S1. Fungal biodiversity in must samples. Fig. S2. Compositional profiles of Vino Santo fermentation mycobiota. Fig. S3. Details of fungal species relative abundance with comparison of wineries and fermentation times. Fig. S4. Relative abundances of the six most abundant fungal genera. Fig. S5. principal component analysis of fungal ITS absolute abundance. Fig. S6. Time progression of genera found to be correlated to each other. Fig. S7. Composition of the Candida genus as represented in Vino Santo must during the fermentation process. Fig. S8. Bacteria population during fermentation. Fig. S9. Bacterial population alpha diversity estimated according to three different indexes. Fig. S10. Relative abundance of lactic acid bacteria) over the fermentation period. Fig. S11. Ethanol and glucose concentrations during the fermentation of different Vino Santo musts. Table S1. Summary of samples and analysis. ‘x’ indicates that the analysis was carried out on the sample. For details on the experimental procedures please refer to the ‘material and methods’ section. Table S2. Sequences of primers used in this study for various purposes. Table S3. Comparison of taxonomic assignments. (see .xls file). Table S4. Fungal species characterising either Vino Santo fermentation or fermentation at the three wineries. Table S5. Summary of the results of stepwise regression analysis carried out on OTU relative abundance (observations) and the principal chemicals measured (variables). False discovery rate adjusted P‐values were computed using the Benjamini–Hochberg procedure (Benjamini and Hochberg, 1995) (see .xls file). Table S6. Results of Wilcox signed‐rank tests to compare chemical values of must from the three wineries. The columns designed as ‘P’ indicate the P‐values resulting from the Wilcox test after FDR correction (FDR adjusted P‐values were computed using the Benjamini‐Hochberg proced [file MBT2-9-195-s001.zip › MBT2_12337_supp-0004-Stefanini_TableS5_re-submitted_version.xlsx]

## Sheet: Sheet1
	Supplementary Table 5: summary resuts of the stepwise regression analysis on fungal OTUs relative abundances and the three principal chemical indexes of the fermentation progress (glucose, ethanol, pH).
	** p.value<0.01; * p<0.05
	results are shown according to the groups listed in the main text (A, B, C)
	group A:
	$Torulaspora_delbrueckii									$Wickerhamomyces_anomalus									$Nakazawaea_holstii									$Penicillium_bialowiezense									$Guehomyces_sp									$Candida_boleticola
		Estimate	Std. Error	t value	Pr(>|t|)	fdr	Bonferroni				Estimate	Std. Error	t value	Pr(>|t|)	fdr	Bonferroni				Estimate	Std. Error	t value	Pr(>|t|)	fdr	Bonferroni				Estimate	Std. Error	t value	Pr(>|t|)	fdr	Bonferroni				Estimate	Std. Error	t value	Pr(>|t|)	fdr	Bonferroni				Estimate	Std. Error	t value
162	(Intercept)	-9.99622	15.7162	-0.636047	0.544972	0.778571	1		130	(Intercept)	-0.844164	2.13247	-0.395862	0.703995	0.88075	1		186	(Intercept)	-152.404	211.248	-0.721448	0.49402	0.747059	1		178	(Intercept)	-14.0023	21.85	-0.64084	0.54203	0.778571	1		9	(Intercept)	-4.43742	6.26322	-0.708489	0.501547	0.747059	1		154	(Intercept)	1.12329	3.88124	0.289414
163	EtOH	-11.9117	2.76631	-4.30599	0.00354048	0.02	0.7	*	131	EtOH	-2.10961	0.375351	-5.62036	0.000798772	0.0114286	0.16	*	187	EtOH	-183.179	37.1832	-4.9264	0.00170121	0.0165517	0.34	*	179	EtOH	-19.1688	3.84596	-4.98413	0.00159355	0.0165517	0.32	*	10	EtOH	-4.99207	1.10243	-4.52823	0.00270542	0.016875	0.54	*	155	EtOH	-3.23721	0.683164	-4.73855
164	Glucose	0.0255368	0.0633132	0.403341	0.698733	0.88075	1		132	Glucose	0.00287446	0.00859074	0.334599	0.747729	0.906303	1		188	Glucose	0.424112	0.851019	0.498357	0.633507	0.833553	1		180	Glucose	0.0347653	0.0880234	0.394955	0.704635	0.88075	1		11	Glucose	0.00868016	0.0252316	0.344019	0.740935	0.90439	1		156	Glucose	-0.00298433	0.0156357	-0.190866
165	pH	3.19557	4.5513	0.702122	0.505272	0.747059	1		133	pH	0.275702	0.617549	0.446446	0.668759	0.868571	1		189	pH	48.7723	61.1759	0.797246	0.451499	0.723465	1		181	pH	4.59776	6.3276	0.72662	0.491037	0.747059	1		12	pH	1.44315	1.81379	0.795655	0.452365	0.723465	1		157	pH	-0.326341	1.12398	-0.290344
166	EtOH:Glucose	0.107141	0.0189498	5.65394	0.000771317	0.0114286	0.16	*	134	EtOH:Glucose	0.0177248	0.00257123	6.89349	0.000232686	0.01	0.04	*	190	EtOH:Glucose	1.60713	0.254712	6.30959	0.000400454	0.01	0.08	*	182	EtOH:Glucose	0.16587	0.0263456	6.29591	0.000405761	0.01	0.08	*	13	EtOH:Glucose	0.0459555	0.00755189	6.08529	0.000498257	0.01	0.1	*	158	EtOH:Glucose	0.0260173	0.00467982	5.55948
167	EtOH:pH	3.08562	0.758694	4.06702	0.00476711	0.0252632	0.96	*	135	EtOH:pH	0.549627	0.102944	5.33907	0.00107683	0.0122222	0.22	*	191	EtOH:pH	47.4599	10.1979	4.65388	0.0023312	0.0165517	0.46	*	183	EtOH:pH	4.96698	1.0548	4.70893	0.0021856	0.0165517	0.44	*	14	EtOH:pH	1.29103	0.302355	4.2699	0.00370115	0.0205556	0.74	*	159	EtOH:pH	0.85079	0.187366	4.5408
168	Glucose:pH	-0.00931626	0.0182013	-0.511845	0.624507	0.832667	1		136	Glucose:pH	-0.00106471	0.00246967	-0.431112	0.679351	0.871026	1		192	Glucose:pH	-0.152191	0.244652	-0.622073	0.553608	0.785248	1		184	Glucose:pH	-0.0132488	0.025305	-0.523563	0.616744	0.827785	1		15	Glucose:pH	-0.00342084	0.00725361	-0.471605	0.651554	0.851765	1		160	Glucose:pH	0.000698279	0.00449497	0.155347
169	EtOH:Glucose:pH	-0.0279448	0.0051294	-5.44797	0.000958069	0.0122222	0.2	*	137	EtOH:Glucose:pH	-0.00462018	0.00069599	-6.63828	0.00029369	0.01	0.06	*	193	EtOH:Glucose:pH	-0.419157	0.0689465	-6.07945	0.00050114	0.01	0.1	*	185	EtOH:Glucose:pH	-0.0432888	0.00713133	-6.07022	0.000505733	0.01	0.1		16	EtOH:Glucose:pH	-0.0119998	0.00204417	-5.87026	0.000617781	0.01	0.12	*	161	EtOH:Glucose:pH	-0.00677463	0.00126675	-5.34804
153	EtOH:Glucose:pH	-0.0281605	0.00668136	-4.21478	0.00396219	0.0216216	0.8	*	177	EtOH:Glucose:pH	-0.16113	0.044782	-3.5981	0.00876196	0.0429268	1	*
	$Aureobasidium_pullulans									$Candida_ethanolica
		Estimate	Std. Error	t value	Pr(>|t|)	fdr	Bonferroni				Estimate	Std. Error	t value	Pr(>|t|)	fdr	Bonferroni
194	(Intercept)	-69.5598	302.917	-0.229633	0.824942	0.942743	1		17	(Intercept)	-12.3925	17.728	-0.699034	0.507085	0.747059	1
195	EtOH	-189.375	53.3185	-3.55177	0.00932155	0.0442857	1	*	18	EtOH	-11.2737	3.12043	-3.61288	0.0085912	0.0429268	1	*
196	Glucose	-0.263312	1.22031	-0.215774	0.835316	0.94628	1		19	Glucose	0.0142531	0.071418	0.199573	0.847488	0.94628	1
197	pH	25.2184	87.7227	0.287479	0.78207	0.921609	1		20	pH	3.9731	5.13392	0.773892	0.464324	0.725469	1
198	EtOH:Glucose	1.74302	0.365243	4.77224	0.00203045	0.0165517	0.4	*	21	EtOH:Glucose	0.102278	0.0213756	4.7848	0.00200113	0.0165517	0.4	*
199	EtOH:pH	49.3054	14.6232	3.37172	0.0118924	0.0540909	1		22	EtOH:pH	2.90892	0.855815	3.399	0.011458	0.0534884	1
200	Glucose:pH	0.0529428	0.350816	0.150913	0.884301	0.95086	1		23	Glucose:pH	-0.00584881	0.0205313	-0.284873	0.783985	0.921609	1
201	EtOH:Glucose:pH	-0.457857	0.0988652	-4.63112	0.00239451	0.0165517	0.48	*	24	EtOH:Glucose:pH	-0.0267985	0.00578602	-4.63159	0.00239321	0.0165517	0.48	*
	$Pichia_sp_CBS_209
		Estimate	Std. Error	t value	Pr(>|t|)	fdr	Bonferroni
1	(Intercept)	-0.969218	1.23815	-0.782793	0.459407	0.723465	1
2	EtOH	-1.03886	0.217936	-4.76679	0.0020433	0.0165517	0.4	*
3	Glucose	0.0020872	0.00498795	0.418448	0.688159	0.876688	1
4	pH	0.313112	0.358561	0.873245	0.411482	0.684299	1
5	EtOH:Glucose	0.00922967	0.00149291	6.18235	0.000452981	0.01	0.1
6	EtOH:pH	0.268494	0.0597715	4.49201	0.00282527	0.0169697	0.56
7	Glucose:pH	-0.000783701	0.00143394	-0.546537	0.601675	0.817141	1
8	EtOH:Glucose:pH	-0.00240961	0.000404105	-5.96283	0.00056278	0.01	0.12	*
	$Candida_norvegica									$Candida_zemplinina
		Estimate	Std. Error	t value	Pr(>|t|)	fdr	Bonferroni				Estimate	Std. Error	t value	Pr(>|t|)	fdr	Bonferroni
146	(Intercept)	-21.52	1900-01-01 03:51:00	-1 day, 16:49:00	11:19:00	14:31:00	01:00:00		170	(Intercept)	-12.43	5 days, 20:29:00	-1 day, 23:41:00	16:25:00	16:39:00	01:00:00
147	EtOH	-14.33	13:03:00	-1 day, 19:08:00	00:17:00	01:16:00	01:00:00		171	EtOH	-80	1 day, 2:31:00	-1 day, 20:59:00	00:20:00	01:27:00	01:00:00
148	Glucose	0.22	01:22:00	04:26:00	13:18:00	15:22:00	01:00:00		172	Glucose	-3.1	09:13:00	-1 day, 18:17:00	12:22:00	15:04:00	01:00:00
149	pH	18.08	20:28:00	08:21:00	10:32:00	13:54:00	01:00:00		173	pH	13.08	2 days, 3:15:00	00:43:00	16:07:00	16:39:00	01:00:00
150	EtOH:Glucose	1.48	00:25:00	10:26:00	00:03:00	00:19:00	10:40:00	*	174	EtOH:Glucose	10.16	02:45:00	15:03:00	00:07:00	00:38:00	01:00:00	*
151	EtOH:pH	16.55	16:28:00	17:29:00	00:22:00	01:34:00	01:00:00		175	EtOH:pH	9.41	16:24:00	16:20:00	00:24:00	01:42:00	01:00:00
152	Glucose:pH	-0.09	00:24:00	-1 day, 17:45:00	11:59:00	14:48:00	01:00:00		176	Glucose:pH	0.5	02:39:00	05:13:00	12:43:00	15:19:00	01:00:00
153	EtOH:Glucose:pH	-0.28	00:07:00	-1 day, 16:25:00	00:04:00	00:22:00	13:20:00	*	177	EtOH:Glucose:pH	-2.41	00:45:00	-1 day, 11:02:00	00:09:00	00:43:00	01:00:00	*
	$uncultured_Phoma
		Estimate	Std. Error	t value	Pr(>|t|)	fdr	Bonferroni
26	(Intercept)	-0.296206	1.1518	-0.257167	0.801797	0.921609	1
27	EtOH	0.450277	0.199138	2.26113	0.0450024	0.18	1
28	pH	0.0888657	0.330713	0.26871	0.793126	0.921609	1
29	EtOH:pH	-0.119164	0.0564308	-2.11168	0.0584064	0.220377	1
	$Botryotinia_fuckeliana
		Estimate	Std. Error	t value	Pr(>|t|)	fdr	Bonferroni
30	(Intercept)	-36.7225	27.1196	-1.3541	0.198777	0.463731	1
31	Glucose	0.256942	0.108316	2.37215	0.0338001	0.137959	1
	$Kazachstania_hellenica
		Estimate	Std. Error	t value	Pr(>|t|)
32	(Intercept)	0.0111718	0.0111718	1	0.334282	0.586459	1
	$Cryptococcus_terrestris
		Estimate	Std. Error	t value	Pr(>|t|)	fdr	Bonferroni
33	(Intercept)	0.00263538	0.323567	-0.00814479	0.993647	0.998789	1
34	EtOH	0.0830463	0.0559421	1.4845	0.165757	0.442019	1
35	pH	0.000572648	0.0929045	0.00616384	0.995192	0.998789	1
36	EtOH:pH	-0.0216449	0.0158527	-1.36538	0.199404	0.463731	1
	$Candida_xylopsoci
		Estimate	Std. Error	t value	Pr(>|t|)	fdr	Bonferroni
37	(Intercept)	0.0167577	0.0167577	1	0.334282	0.586459	1
	$Metschnikowia_sp_XY103
		Estimate	Std. Error	t value	Pr(>|t|)	fdr	Bonferroni
38	(Intercept)	0.0207283	0.0169435	1.22338	0.24138	0.504683	1
	$Saccharomycopsis_crataegensis
		Estimate	Std. Error	t value	Pr(>|t|)	fdr	Bonferroni
39	(Intercept)	-0.00803611	0.421724	-0.0190554	0.985138	0.998789	1
40	EtOH	0.10944	0.0729129	1.50097	0.161511	0.43954	1
41	pH	0.00018803	0.121088	0.00155284	0.998789	0.998789	1
42	EtOH:pH	-0.0283203	0.0206618	-1.37066	0.1978	0.463731	1
	$Zygosaccharomyces_bisporus
		Estimate	Std. Error	t value	Pr(>|t|)	fdr	Bonferroni
43	(Intercept)	0.0223437	0.0223437	1	0.334282	0.586459	1
	$Debaryomyces_prosopidis
		Estimate	Std. Error	t value	Pr(>|t|)	fdr	Bonferroni
44	(Intercept)	0.0338255	0.0239613	1.41167	0.179885	0.457506	1
	$Starmerella_sp_MS_2012
		Estimate	Std. Error	t value	Pr(>|t|)	fdr	Bonferroni
45	(Intercept)	-0.00932189	0.4892	-0.0190554	0.985138	0.998789	1
46	EtOH	0.12695	0.0845789	1.50097	0.161511	0.43954	1
47	pH	0.000218115	0.140462	0.00155284	0.998789	0.998789	1
48	EtOH:pH	-0.0328515	0.0239676	-1.37066	0.1978	0.463731	1
	$Alternaria_sp_3_MU_2012
		Estimate	Std. Error	t value	Pr(>|t|)	fdr	Bonferroni
49	(Intercept)	0.680131	0.849835	0.800308	0.440474	0.716218	1
50	Glucose	-0.00464904	0.0035995	-1.29158	0.222983	0.482505	1
51	pH	-0.204519	0.235064	-0.870058	0.402856	0.677069	1
52	Glucose:pH	0.00143227	0.000992656	1.44287	0.176922	0.457506	1
	$Zygosaccharomyces_parabailii
		Estimate	Std. Error	t value	Pr(>|t|)	fdr	Bonferroni
53	(Intercept)	0.028654	0.0278872	1.0275	0.321613	0.579483	1
	$Kregervanrija_fluxuum
		Estimate	Std. Error	t value	Pr(>|t|)	fdr	Bonferroni
54	(Intercept)	2.19271	1.31873	1.66275	0.130725	0.390225	1
55	EtOH	-0.121499	0.115079	-1.05578	0.318583	0.579242	1
56	Glucose	-0.00781906	0.00430756	-1.81519	0.102884	0.326617	1
57	pH	-0.669082	0.378143	-1.76939	0.110613	0.345667	1
58	EtOH:pH	0.0382589	0.0331497	1.15412	0.278175	0.519284	1
59	Glucose:pH	0.00237946	0.00120452	1.97544	0.0796426	0.27463	1
	$Pezizomycetes_sp
		Estimate	Std. Error	t value	Pr(>|t|)	fdr	Bonferroni
60	(Intercept)	-1.31785	2.19436	-0.600562	0.567059	0.787582	1
61	EtOH	0.368632	0.386244	0.954401	0.371669	0.640808	1
62	Glucose	0.0120901	0.00884006	1.36765	0.213709	0.471235	1
63	pH	0.344377	0.635472	0.541924	0.604684	0.817141	1
64	EtOH:Glucose	-0.00319497	0.00264585	-1.20754	0.266437	0.512379	1
65	EtOH:pH	-0.0971495	0.105932	-0.917093	0.389597	0.660333	1
66	Glucose:pH	-0.00320601	0.00254135	-1.26154	0.247525	0.505154	1
67	EtOH:Glucose:pH	0.000847358	0.000716189	1.18315	0.27537	0.519284	1
	$Tremellales_sp
		Estimate	Std. Error	t value	Pr(>|t|)	fdr	Bonferroni
68	(Intercept)	-0.00998708	0.792957	-0.0125947	0.990177	0.998789	1
69	EtOH	0.205177	0.137096	1.49659	0.16263	0.43954	1
70	pH	-0.00101706	0.227679	-0.00446709	0.996516	0.998789	1
71	EtOH:pH	-0.0530893	0.0388497	-1.36653	0.199055	0.463731	1
	$Penicillium_spinulosum
		Estimate	Std. Error	t value	Pr(>|t|)	fdr	Bonferroni
72	(Intercept)	0.86711	1.29824	0.667911	0.517959	0.756145	1
73	Glucose	-0.00646313	0.00549875	-1.17538	0.264656	0.512379	1
74	pH	-0.253976	0.359094	-0.707269	0.494111	0.747059	1
75	Glucose:pH	0.00195232	0.00151642	1.28745	0.224365	0.482505	1
	$Wickerhamomyces_subpelliculosa
		Estimate	Std. Error	t value	Pr(>|t|)	fdr	Bonferroni
76	(Intercept)	-0.216916	1.13228	-0.191575	0.851566	0.94628	1
77	EtOH	0.427156	0.195762	2.18202	0.0516829	0.19878	1
78	pH	0.0507335	0.325107	0.156052	0.878819	0.95086	1
79	EtOH:pH	-0.111218	0.0554743	-2.00485	0.0702177	0.250777	1
	$Penicillium_velutinum
		Estimate	Std. Error	t value	Pr(>|t|)	fdr	Bonferroni
80	(Intercept)	-0.216916	1.13228	-0.191575	0.851566	0.94628	1
81	EtOH	0.427156	0.195762	2.18202	0.0516829	0.19878	1
82	pH	0.0507335	0.325107	0.156052	0.878819	0.95086	1
83	EtOH:pH	-0.111218	0.0554743	-2.00485	0.0702177	0.250777	1
	$Thelebolus_globosus
		Estimate	Std. Error	t value	Pr(>|t|)	fdr	Bonferroni
84	(Intercept)	-2.23156	3.71578	-0.600562	0.567059	0.787582	1
85	EtOH	0.624217	0.65404	0.954401	0.371669	0.640808	1
86	Glucose	0.0204726	0.0149692	1.36765	0.213709	0.471235	1
87	pH	0.583145	1.07607	0.541924	0.604684	0.817141	1
88	EtOH:Glucose	-0.00541015	0.00448031	-1.20754	0.266437	0.512379	1
89	EtOH:pH	-0.164507	0.179378	-0.917093	0.389597	0.660333	1
90	Glucose:pH	-0.00542885	0.00430335	-1.26154	0.247525	0.505154	1
91	EtOH:Glucose:pH	0.00143486	0.00121275	1.18315	0.27537	0.519284	1
	$Phaeomoniella_sp_11162
		Estimate	Std. Error	t value	Pr(>|t|)	fdr	Bonferroni
92	(Intercept)	1.71781	2.22896	0.770679	0.457131	0.723465	1
93	Glucose	-0.011213	0.00944082	-1.18772	0.259958	0.512379	1
94	pH	-0.523405	0.616529	-0.848954	0.414001	0.684299	1
95	Glucose:pH	0.00343051	0.00260355	1.31763	0.214412	0.471235	1
	$Candida_inconspicua
		Estimate	Std. Error	t value	Pr(>|t|)	fdr	Bonferroni
96	(Intercept)	0.103931	0.0893085	1.16374	0.263981	0.512379	1
	$Kazachstania_sp_DG_2013
		Estimate	Std. Error	t value	Pr(>|t|)	fdr	Bonferroni
97	(Intercept)	-0.992315	1.7903	-0.554274	0.590482	0.814458	1
98	EtOH	0.581257	0.309528	1.87788	0.0871483	0.290494	1
99	pH	0.328343	0.514041	0.638748	0.53606	0.776898	1
100	EtOH:pH	-0.159065	0.0877129	-1.81347	0.0971067	0.313247	1
	$Citeromyces_matritensis
		Estimate	Std. Error	t value	Pr(>|t|)	fdr	Bonferroni
101	(Intercept)	0.154519	0.108937	1.41842	0.177944	0.457506	1
	$Pichia_fermentans
		Estimate	Std. Error	t value	Pr(>|t|)	fdr	Bonferroni
102	(Intercept)	-4.4346	5.97997	-0.741576	0.47388	0.734698	1
103	EtOH	1.94204	1.03389	1.87838	0.0870739	0.290494	1
104	pH	1.43409	1.71701	0.835226	0.421361	0.690756	1
105	EtOH:pH	-0.53823	0.29298	-1.83709	0.0933397	0.306032	1
	$Zygosaccharomyces_rouxii
		Estimate	Std. Error	t value	Pr(>|t|)	fdr	Bonferroni
106	(Intercept)	0.455323	0.411728	1.10589	0.287418	0.527373	1
	$Candida_apicola
		Estimate	Std. Error	t value	Pr(>|t|)	fdr	Bonferroni
107	(Intercept)	0.561964	0.423828	1.32593	0.206092	0.471235	1
	$Hanseniaspora_thailandica
		Estimate	Std. Error	t value	Pr(>|t|)	fdr	Bonferroni
108	(Intercept)	31.9841	20.7013	1.54503	0.156738	0.43954	1
109	EtOH	-2.43477	1.80651	-1.34778	0.210674	0.471235	1
110	Glucose	-0.103579	0.0676197	-1.53179	0.159937	0.43954	1
111	pH	-10.0201	5.93606	-1.688	0.125681	0.380851	1
112	EtOH:pH	0.755093	0.520382	1.45104	0.180715	0.457506	1
113	Glucose:pH	0.0328691	0.0189085	1.73832	0.116157	0.357407	1
	$Penicillium_polonicum
		Estimate	Std. Error	t value	Pr(>|t|)	fdr	Bonferroni
	(Intercept)	15.527	8.82698	1.75904	0.102069	0.326617	1
114	pH	-3.88392	2.46302	-1.5769	0.138833	0.408334	1
	$Pichia_membranifaciens
		Estimate	Std. Error	t value	Pr(>|t|)	fdr	Bonferroni
115	(Intercept)	-80.3246	444.181	-0.180837	0.86162	0.946835	1
116	EtOH	-96.1587	78.1834	-1.22991	0.258458	0.512379	1
117	Glucose	0.0498015	1.7894	0.0278314	0.978573	0.998789	1
118	pH	24.1534	128.632	0.187771	0.856383	0.94628	1
119	EtOH:Glucose	1.16176	0.535572	2.1692	0.066696	0.247022	1
120	EtOH:pH	25.0809	21.4427	1.16967	0.280413	0.519284	1
121	Glucose:pH	-0.0230465	0.514418	-0.0448011	0.965517	0.998789	1
122	EtOH:Glucose:pH	-0.304448	0.144971	-2.10007	0.0738639	0.259172	1
	$Starmerella_cf_meliponinorum_MS_2010
		Estimate	Std. Error	t value	Pr(>|t|)	fdr	Bonferroni
123	(Intercept)	15.0018	11.9405	1.25638	0.229538	0.488378	1
	$Hanseniaspora_osmophila
		Estimate	Std. Error	t value	Pr(>|t|)	fdr	Bonferroni
124	(Intercept)	-581.95	474.997	-1.22517	0.242248	0.504683	1
125	pH	181.482	132.54	1.36926	0.194109	0.463731	1
	$Saccharomyces_cerevisiae
		Estimate	Std. Error	t value	Pr(>|t|)	fdr	Bonferroni
126	(Intercept)	418.029	4103.54	0.10187	0.920693	0.984698	1
127	EtOH	1112.02	709.47	1.5674	0.145319	0.421216	1
128	pH	-96.0513	1178.23	-0.0815214	0.936492	0.996268	1
129	EtOH:pH	-285.473	201.047	-1.41993	0.183342	0.458355	1
[truncated: 13 more columns]
